# Supplementary material for: Assessing the role of surface layer and molecular probe size in diffusion within meniscus tissue
Source: PLoS One. 2024 Apr 16;19(4):e0301432. doi: 10.1371/journal.pone.0301432 (PMC11020779; doi:10.1371/journal.pone.0301432)
Supplement: S1 Dataset — (XLSX) [file pone.0301432.s001.xlsx]

## Sheet: Sheet1
layer	molecule	Sample	Test	Diffusion Coeff	D/D0	ln(D/D0)
core	F	1	1	102.352	0.240828	-1.42367		F
core	F	1	2	54.3871	0.12797	-2.05596			Average Diffusion Coeff	Standard Deviation
core	F	1	3	70.6489	0.166233	-1.79437		core region	79.3511	29.4261
core	F	2	1	91.4098	0.215082	-1.53674		femoral surface layer	82.4296	22.5958
core	F	2	2	44.4297	0.10454	-2.25818		tibial surface layer	89.2854	23.6135
core	F	2	3	86.433	0.203372	-1.59272		3k Dex
core	F	3	1	52.0682	0.122513	-2.09954			Average Diffusion Coeff	Standard Deviation
core	F	3	2	85.429	0.201009	-1.6044		core region	65.2892	17.5704
core	F	3	3	47.8447	0.112576	-2.18413		femoral surface layer	64.0728	14.5093
core	F	4	1	52.9167	0.12451	-2.08337		tibial surface layer	68.6295	9.09932
core	F	4	2	73.9962	0.174109	-1.74808		40k Dex
core	F	4	3	42.0644	0.0989751	-2.31289			Average Diffusion Coeff	Standard Deviation
core	F	5	1	75.7979	0.178348	-1.72402		core region	32.9127	6.61407
core	F	5	2	67.9285	0.159832	-1.83363		femoral surface layer	36.3597	5.9428
core	F	5	3	120.738	0.28409	-1.25846		tibial surface layer	34.8387	7.69872
core	F	6	1	57.9354	0.136319	-1.99276		150k Dex
core	F	6	2	89.0179	0.209454	-1.56325			Average Diffusion Coeff	Standard Deviation
core	F	6	3	151.964	0.357563	-1.02844		core region	24.6396	7.31733
core	F	7	1	77.7266	0.182886	-1.69889		femoral surface layer	29.6258	6.88012
core	F	7	2	86.7529	0.204125	-1.58902		tibial surface layer	33.3588	8.66854
core	F	7	3	134.532	0.316546	-1.15029
fem	F	1	1	61.4647	0.144623	-1.93363		core region
fem	F	1	2	62.6536	0.14742	-1.91447			rs	ln(D/D0)	sd
fem	F	1	3	113.071	0.266049	-1.32408		F	5	-1.73966	0.356373
fem	F	2	1	98.3397	0.231387	-1.46366		3k	14	-0.895733	0.250028
fem	F	2	2	101.178	0.238066	-1.43521		40k	45	-0.535427	0.22249
fem	F	2	3	95.8108	0.225437	-1.48971		150k	85	-0.0634153	0.33566
fem	F	3	1	68.0196	0.160046	-1.83229		femoral
fem	F	3	2	59.5639	0.14015	-1.96504			rs	ln(D/D0)	sd
fem	F	3	3	87.2194	0.205222	-1.58366		F	5	-1.67885	0.29148
fem	F	4	1	69.5608	0.163672	-1.80989		3k	14	-0.910399	0.24765
fem	F	4	2	87.6999	0.206353	-1.57817		40k	45	-0.427984	0.176936
fem	F	4	3	95.4208	0.224519	-1.49379		150k	85	0.144611	0.229979
fem	F	5	1	64.2554	0.151189	-1.88922		tibial
fem	F	5	2	123.303	0.290126	-1.23744			rs	ln(D/D0)	sd
fem	F	5	3	111.513	0.262385	-1.33794		F	5	-1.59269	0.26013
fem	F	6	1	46.4057	0.10919	-2.21467		3k	14	-0.823018	0.132096
fem	F	6	2	46.1779	0.108654	-2.21959		40k	45	-0.481185	0.232095
fem	F	6	3	92.4292	0.21748	-1.52565		150k	85	0.251604	0.289713
fem	F	7	1	56.8794	0.133834	-2.01116
fem	F	7	2	92.4165	0.217451	-1.52578
fem	F	7	3	97.639	0.229739	-1.47081
tib	F	1	1	109.377	0.257359	-1.35728
tib	F	1	2	108.922	0.256287	-1.36146
tib	F	1	3	97.2043	0.228716	-1.47527
tib	F	2	1	86.1234	0.202643	-1.59631
tib	F	2	2	64.6407	0.152096	-1.88325
tib	F	2	3	63.353	0.149066	-1.90337
tib	F	3	1	116.472	0.274053	-1.29444
tib	F	3	2	59.1296	0.139128	-1.97236
tib	F	3	3	87.8607	0.206731	-1.57634
tib	F	4	1	106.244	0.249986	-1.38635
tib	F	4	2	127.252	0.299416	-1.20592
tib	F	4	3	144.271	0.339461	-1.0804
tib	F	5	1	72.5992	0.170822	-1.76713
tib	F	5	2	87.1451	0.205047	-1.58452
tib	F	5	3	91.4079	0.215078	-1.53676
tib	F	6	1	66.5472	0.156582	-1.85418
tib	F	6	2	72.2108	0.169908	-1.7725
tib	F	6	3	81.7766	0.192415	-1.6481
tib	F	7	1	57.5276	0.135359	-1.99982
tib	F	7	2	102.288	0.240677	-1.4243
tib	F	7	3	72.642	0.170922	-1.76655
core	3k	1	1	60.5181	0.39044	-0.940482
core	3k	1	2	82.7197	0.533675	-0.627967
core	3k	1	3	68.143	0.439632	-0.821816
core	3k	2	1	52.9923	0.341886	-1.07328
core	3k	2	2	42.3852	0.273453	-1.29663
core	3k	2	3	63.7374	0.411209	-0.888653
core	3k	3	1	52.318	0.337536	-1.08608
core	3k	3	2	52.8135	0.340733	-1.07666
core	3k	3	3	46.2047	0.298095	-1.21034
core	3k	4	1	102.03	0.658256	-0.418162
core	3k	4	2	54.0126	0.348468	-1.05421
core	3k	4	3	107.371	0.692718	-0.367133
core	3k	5	1	55.246	0.356426	-1.03163
core	3k	5	2	60.7581	0.391988	-0.936525
core	3k	5	3	86.0996	0.555482	-0.58792
core	3k	6	1	68.8629	0.444277	-0.811308
core	3k	6	2	71.5543	0.461641	-0.772968
core	3k	6	3	80.0096	0.516191	-0.661278
core	3k	7	1	51.9399	0.335096	-1.09334
core	3k	7	2	51.2488	0.330638	-1.10673
core	3k	7	3	60.1075	0.38779	-0.94729
fem	3k	1	1	60.1329	0.387954	-0.946867
fem	3k	1	2	64.5385	0.416377	-0.876164
fem	3k	1	3	69.8538	0.45067	-0.797021
fem	3k	2	1	85.7465	0.553203	-0.59203
fem	3k	2	2	65.7324	0.42408	-0.857833
fem	3k	2	3	80.0246	0.516288	-0.661091
fem	3k	3	1	53.1226	0.342727	-1.07082
fem	3k	3	2	69.9611	0.451362	-0.795486
fem	3k	3	3	51.7903	0.334131	-1.09622
fem	3k	4	1	61.2478	0.395147	-0.928498
fem	3k	4	2	53.9808	0.348263	-1.0548
fem	3k	4	3	65.5172	0.422691	-0.861113
fem	3k	5	1	64.7933	0.418021	-0.872223
fem	3k	5	2	54.279	0.350187	-1.04929
fem	3k	5	3	74.5879	0.481212	-0.731447
fem	3k	6	1	52.7253	0.340163	-1.07833
fem	3k	6	2	72.3894	0.467029	-0.761365
fem	3k	6	3	65.8097	0.424579	-0.856658
fem	3k	7	1	98.8979	0.638051	-0.449337
fem	3k	7	2	51.5178	0.332373	-1.1015
fem	3k	7	3	28.8797	0.18632	-1.68029
tib	3k	1	1	64.7805	0.417939	-0.87242
tib	3k	1	2	72.8656	0.4701	-0.754809
tib	3k	1	3	69.6568	0.449399	-0.799845
tib	3k	2	1	77.7746	0.501772	-0.68961
tib	3k	2	2	56.2349	0.362805	-1.01389
tib	3k	2	3	73.1046	0.471643	-0.751533
tib	3k	3	1	79.1583	0.510699	-0.671975
tib	3k	3	2	89.3719	0.576593	-0.550619
tib	3k	3	3	59.221	0.382071	-0.96215
tib	3k	4	1	69.5725	0.448855	-0.801056
tib	3k	4	2	63.8394	0.411867	-0.887055
tib	3k	4	3	71.0624	0.458467	-0.779867
tib	3k	5	1	62.463	0.402987	-0.908851
tib	3k	5	2	70.2077	0.452953	-0.791967
tib	3k	5	3	72.8703	0.470131	-0.754744
tib	3k	6	1	60.2666	0.388816	-0.944648
tib	3k	6	2	66.0186	0.425926	-0.853489
tib	3k	6	3	82.44	0.531871	-0.631355
tib	3k	7	1	70.3581	0.453923	-0.789827
tib	3k	7	2	53.6224	0.345951	-1.06146
tib	3k	7	3	56.3295	0.363416	-1.01221
core	40k	1	1	34.6009	0.629107	-0.463454
core	40k	1	2	23.6659	0.430288	-0.843299
core	40k	1	3	34.6396	0.629811	-0.462336
core	40k	2	1	27.0565	0.491936	-0.709407
core	40k	2	2	35.0568	0.637396	-0.450364
core	40k	2	3	36.296	0.659927	-0.415626
core	40k	3	1	27.4204	0.498553	-0.696046
core	40k	3	2	31.4573	0.571951	-0.558702
core	40k	3	3	35.3717	0.643121	-0.441422
core	40k	4	1	20.3182	0.369421	-0.995818
core	40k	4	2	26.1197	0.474903	-0.744644
core	40k	4	3	19.3941	0.352619	-1.04237
core	40k	5	1	32.6108	0.592924	-0.522689
core	40k	5	2	41.3745	0.752264	-0.284668
core	40k	5	3	35.0712	0.637658	-0.449953
core	40k	6	1	40.4095	0.734718	-0.308269
core	40k	6	2	37.7136	0.685701	-0.377313
core	40k	6	3	35.8201	0.651275	-0.428824
core	40k	7	1	34.8735	0.634064	-0.455605
core	40k	7	2	43.2238	0.785887	-0.240943
core	40k	7	3	38.6723	0.703132	-0.352211
fem	40k	1	1	41.124	0.747709	-0.290742
fem	40k	1	2	43.1412	0.784385	-0.242855
fem	40k	1	3	43.1155	0.783918	-0.243451
fem	40k	2	1	32.6093	0.592897	-0.522735
fem	40k	2	2	44.6292	0.81144	-0.208944
fem	40k	2	3	34.2482	0.622695	-0.473699
fem	40k	3	1	36.6315	0.666028	-0.406424
fem	40k	3	2	32.5341	0.591528	-0.525046
fem	40k	3	3	33.7069	0.612854	-0.489629
fem	40k	4	1	40.1723	0.730405	-0.314156
fem	40k	4	2	38.2546	0.695537	-0.363071
fem	40k	4	3	35.2066	0.640119	-0.446101
fem	40k	5	1	24.4323	0.444223	-0.811428
fem	40k	5	2	39.0542	0.710077	-0.342382
fem	40k	5	3	32.2042	0.585531	-0.535236
fem	40k	6	1	38.9758	0.708651	-0.344393
fem	40k	6	2	39.7338	0.722433	-0.325131
fem	40k	6	3	41.7745	0.759536	-0.275048
fem	40k	7	1	40.7405	0.740737	-0.30011
fem	40k	7	2	25.2856	0.459739	-0.777096
fem	40k	7	3	25.9803	0.472368	-0.749996
tib	40k	1	1	42.6056	0.774647	-0.255348
tib	40k	1	2	30.0899	0.547088	-0.603145
tib	40k	1	3	31.9223	0.580405	-0.544029
tib	40k	2	1	46.4761	0.845021	-0.168394
tib	40k	2	2	33.3702	0.606731	-0.49967
tib	40k	2	3	42.1418	0.766214	-0.266294
tib	40k	3	1	30.6402	0.557095	-0.58502
tib	40k	3	2	31.0659	0.564835	-0.571222
tib	40k	3	3	21.993	0.399872	-0.916611
tib	40k	4	1	30.3938	0.552615	-0.593093
tib	40k	4	2	31.9693	0.581261	-0.542556
tib	40k	4	3	32.9448	0.598996	-0.5125
tib	40k	5	1	38.1682	0.693966	-0.365332
tib	40k	5	2	33.3145	0.605718	-0.501341
tib	40k	5	3	29.79	0.541636	-0.613161
tib	40k	6	1	41.2756	0.750466	-0.287061
tib	40k	6	2	33.2007	0.603649	-0.504762
tib	40k	6	3	18.9716	0.344938	-1.06439
tib	40k	7	1	40.2387	0.731613	-0.312504
tib	40k	7	2	51.9437	0.944431	-0.057173
tib	40k	7	3	39.097	0.710854	-0.341288
core	150k	1	1	28.08	1.1232	0.116182
core	150k	1	2	26.1439	1.04575	0.0447391
core	150k	1	3	19.85	0.794001	-0.230671
core	150k	2	1	16.2272	0.649087	-0.432188
core	150k	2	2	19.094	0.76376	-0.269502
core	150k	2	3	25.9318	1.03727	0.036594
core	150k	3	1	19.2232	0.768926	-0.262761
core	150k	3	2	26.2581	1.05032	0.0490987
core	150k	3	3	18.8129	0.752514	-0.284335
core	150k	4	1	10.7054	0.428214	-0.848132
core	150k	4	2	29.9992	1.19997	0.182293
core	150k	4	3	32.3527	1.29411	0.257821
core	150k	5	1	25.815	1.0326	0.0320783
core	150k	5	2	29.5733	1.18293	0.167997
core	150k	5	3	19.1472	0.765889	-0.266718
core	150k	6	1	28.1193	1.12477	0.117581
core	150k	6	2	38.7596	1.55038	0.438502
core	150k	6	3	25.5396	1.02158	0.0213543
core	150k	7	1	34.9443	1.39777	0.33488
core	150k	7	2	11.7494	0.469974	-0.755077
core	150k	7	3	31.1065	1.24426	0.218542
fem	150k	1	1	25.0375	1.0015	0.00150072
fem	150k	1	2	31.5915	1.26366	0.234013
fem	150k	1	3	31.0892	1.24357	0.217984
fem	150k	2	1	24.867	0.994678	-0.0053359
fem	150k	2	2	20.8525	0.8341	-0.181403
fem	150k	2	3	28.2561	1.13024	0.122434
fem	150k	3	1	18.7871	0.751483	-0.285706
fem	150k	3	2	22.3594	0.894377	-0.111628
fem	150k	3	3	22.0699	0.882797	-0.12466
fem	150k	4	1	26.3593	1.05437	0.0529453
fem	150k	4	2	28.005	1.1202	0.113507
fem	150k	4	3	26.73	1.0692	0.066909
fem	150k	5	1	35.1589	1.40635	0.341001
fem	150k	5	2	39.1421	1.56568	0.448323
fem	150k	5	3	33.2016	1.32806	0.283721
fem	150k	6	1	32.4935	1.29974	0.262164
fem	150k	6	2	46.0437	1.84175	0.610714
fem	150k	6	3		0	#NUM!
fem	150k	7	1	36.3837	1.45535	0.375246
fem	150k	7	2	37.1767	1.48707	0.396806
fem	150k	7	3	26.9119	1.07648	0.0736931
tib	150k	1	1	19.3135	0.772542	-0.258069
tib	150k	1	2	15.2972	0.611887	-0.491207
tib	150k	1	3	23.7378	0.949513	-0.0518058
tib	150k	2	1	31.0935	1.24374	0.218123
tib	150k	2	2	33.5804	1.34321	0.295066
tib	150k	2	3	25.4007	1.01603	0.0159009
tib	150k	3	1	29.8324	1.1933	0.17672
tib	150k	3	2	35.2875	1.4115	0.344653
tib	150k	3	3	31.9953	1.27981	0.246714
tib	150k	4	1	30.2944	1.21177	0.192085
tib	150k	4	2	25.2077	1.00831	0.00827368
tib	150k	4	3	28.5226	1.1409	0.131821
tib	150k	5	1	35.6157	1.42463	0.353912
tib	150k	5	2	43.5021	1.74008	0.553934
tib	150k	5	3	43.5021	1.74008	0.553934
tib	150k	6	1	44.7152	1.78861	0.581437
tib	150k	6	2	42.9477	1.71791	0.541106
tib	150k	6	3	36.9048	1.47619	0.389465
tib	150k	7	1	45.8231	1.83292	0.605911
tib	150k	7	2	34.6121	1.38449	0.325329
tib	150k	7	3	43.3481	1.73393	0.550388

## Sheet: Sheet3
molecule	core tissue	femoral surface layer	tibial surface layer
F	102.352	61.4647	109.377
3k	60.5181	60.1329	64.7805
40k	34.6009	41.124	42.6056
150k	28.08	25.0375	19.3135
F	54.3871	62.6536	108.922
3k	82.7197	64.5385	72.8656
40k	23.6659	43.1412	30.0899
150k	26.1439	31.5915	15.2972
F	70.6489	113.071	97.2043
3k	68.143	69.8538	69.6568
40k	34.6396	43.1155	31.9223
150k	19.85	31.0892	23.7378
F	91.4098	98.3397	86.1234
3k	52.9923	85.7465	77.7746
40k	27.0565	32.6093	46.4761
150k	16.2272	24.867	31.0935
F	44.4297	101.178	64.6407
3k	42.3852	65.7324	56.2349
40k	35.0568	44.6292	33.3702
150k	19.094	20.8525	33.5804
F	86.433	95.8108	63.353
3k	63.7374	80.0246	73.1046
40k	36.296	34.2482	42.1418
150k	25.9318	28.2561	25.4007
F	52.0682	68.0196	116.472
3k	52.318	53.1226	79.1583
40k	27.4204	36.6315	30.6402
150k	19.2232	18.7871	29.8324
F	85.429	59.5639	59.1296
3k	52.8135	69.9611	89.3719
40k	31.4573	32.5341	31.0659
150k	26.2581	22.3594	35.2875
F	47.8447	87.2194	87.8607
3k	46.2047	51.7903	59.221
40k	35.3717	33.7069	21.993
150k	18.8129	22.0699	31.9953
F	52.9167	69.5608	106.244
3k	102.03	61.2478	69.5725
40k	20.3182	40.1723	30.3938
150k	10.7054	26.3593	30.2944
F	73.9962	87.6999	127.252
3k	54.0126	53.9808	63.8394
40k	26.1197	38.2546	31.9693
150k	29.9992	28.005	25.2077
F	42.0644	95.4208	144.271
3k	107.371	65.5172	71.0624
40k	19.3941	35.2066	32.9448
150k	32.3527	26.73	28.5226
F	75.7979	64.2554	72.5992
3k	55.246	64.7933	62.463
40k	32.6108	24.4323	38.1682
150k	25.815	35.1589	35.6157
F	67.9285	123.303	87.1451
3k	60.7581	54.279	70.2077
40k	41.3745	39.0542	33.3145
150k	29.5733	39.1421	43.5021
F	120.738	111.513	91.4079
3k	86.0996	74.5879	72.8703
40k	35.0712	32.2042	29.79
150k	19.1472	33.2016	43.5021
F	57.9354	46.4057	66.5472
3k	68.8629	52.7253	60.2666
40k	40.4095	38.9758	41.2756
150k	28.1193	32.4935	44.7152
F	89.0179	46.1779	72.2108
3k	71.5543	72.3894	66.0186
40k	37.7136	39.7338	33.2007
150k	38.7596	46.0437	42.9477
F	151.964	92.4292	81.7766
3k	80.0096	65.8097	82.44
40k	35.8201	41.7745	18.9716
150k	25.5396		36.9048
F	77.7266	56.8794	57.5276
3k	51.9399	98.8979	70.3581
40k	34.8735	40.7405	40.2387
150k	34.9443	36.3837	45.8231
F	86.7529	92.4165	102.288
3k	51.2488	51.5178	53.6224
40k	43.2238	25.2856	51.9437
150k	11.7494	37.1767	34.6121
F	134.532	97.639	72.642
3k	60.1075	28.8797	56.3295
40k	38.6723	25.9803	39.097
150k	31.1065	26.9119	43.3481
